# Supplementary material for: Physicochemical Factors That Favor Conjugation of an Antibiotic Resistant Plasmid in Non-growing Bacterial Cultures in the Absence and Presence of Antibiotics
Source: Front Microbiol. 2018 Sep 11;9:2122. doi: 10.3389/fmicb.2018.02122 (PMC6141735; doi:10.3389/fmicb.2018.02122)
Supplement: Supplementary file 1 [file Table_1.XLSX]

## Sheet: Sheet1
Supplementary Table 1. Minimum Inhibitory Concentrations (µg/ml) of Selected Antibiotics
	Donor	Recipient	Transconjugants
AMP	>100	10	>100
CFX	>100	1	>100
CHL	10	>100	>100
GEN	10	10	10
KAN	>100	10	>100
TET	>100	1	>100
